# Supplementary material for: The Use of Ultrasonic Bone Scalpel (UBS) in Unilateral Biportal Endoscopic Spine Surgery (UBESS): Technical Notes and Outcomes
Source: J Clin Med. 2023 Feb 2;12(3):1180. doi: 10.3390/jcm12031180 (PMC9917882; doi:10.3390/jcm12031180)
Supplement: Supplementary file 1 [file jcm-12-01180-s001.zip]

Archive with 1 entries (1 files):
- jcm-2070066-supplementary.mpeg
